# Supplementary material for: SOD1 regulates ribosome biogenesis in KRAS mutant non-small cell lung cancer
Source: Nat Commun. 2021 Apr 15;12:2259. doi: 10.1038/s41467-021-22480-x (PMC8050259; doi:10.1038/s41467-021-22480-x)
Supplement: Supplementary file 3 — Source Data [file 41467_2021_22480_MOESM3_ESM.xlsx]

## Sheet: Figure 1B
Figure 1B
	Tumor induction
	5 weeks		14 weeks
	Sod1+/+	Sod1Flox/Flox	Sod1+/+	Sod1Flox/Flox
1	0.6	0.58	35.0512	21.4934
2	0.4	0.14	33.4278	19.6994
3	0.17	3.17	31.1767	26.3432
4	1.25	0.42	41.3294	28.6441
5	1.12	4.11	42.4262	22.2041
6	3.01	2.32	25.3711	15.5237
7	1.79	0.44	25.2666	4.08087
8	0.52	2.46	23.1363	17.6161
9	1.24	4.85	22.4509	8.01355
10	0.53	5.04	20.2804	14.2848
11		3.77	15.2213	8.13665
12		0.48	11.7137
13		1.08
14		1.53
15		3.89
16		4.53

## Sheet: Figure 1D
Figure 1D
	Sod1 knockout
	4 weeks		6 weeks
	Sod1+/+	Sod1Flox/Flox	Sod1+/+	Sod1Flox/Flox
1	9.53333	3.16327	11.459	12.4996
2	5.26424	1.01547	22.1704	25.4847
3	0.983733	14.0196	18.5097	21.2537
4	11.7974	4.625	66.3446	15.4715
5	36.1361	16.0661	14.2806	22.6754
6	18.9784	0.379118	13.9159	15.5585
7	23.2199	12.0722	56.3432	23.1124
8	17.7766	14.7516	22.678	16.4437
9	13.0608	23.3265	44.796	0.0081376
10	17.8426	15.6807	29.2809	4.81457
11	12.6335		13.8755	0.383303
12	17.9967			9.06579
13				18.0364

## Sheet: Figure 1G
Figure 1G
	Sod1+/++Sod1F/F				Sod1/
		Ki67+ cell count	Total cell count	ki67+%		Ki67+ cell count	Total cell count	ki67+%
	POS 8546 T1	85	3004	2.82956	NEG 8704 T1	3	6020	0.0498339
	POS 8546 T2	153	13099	1.16803	NEG 8704 T2	2	1917	0.10433
	POS 8546 T3	23	2353	0.977476	NEG 8704 T3	51	7919	0.644021
	POS 8546 T4	6	633	0.947867	NEG 8704 T4	2	605	0.330579
	POS 8650 T1	32	16095	0.19882	NEG 8704 T5	1	1448	0.0690608
	POS 8650 T2	23	10995	0.209186	NEG 8707 T1	18	14574	0.123508
	POS 8650 T3	76	21942	0.346368	NEG 8707 T2	0	8130	0
	POS 8650 T5	57	10404	0.547866	NEG 8707 T3	0	7719	0
	POS 8650 T6	170	33096	0.513657	NEG 8707 T4	0	4105	0
	POS 8650 T7	25	3889	0.642839	NEG 8707 T5	1	5427	0.0184264
	POS 8650 T8	34	1104	3.07971

## Sheet: Figure 1H
Figure 1H
	Sod1+/++Sod1F/F	Sod1/
	0.07	0
	0.1	0
	0.02	0.04
	0.02	0.03
	0.18	0.02
	0.01	0.15
	0.02	0.04
	0.01	0.04
	0.05	0.1
	0.02	0.12

## Sheet: Figure 2B
Figure 2B

## Sheet: Figure 2C
Figure 2C

## Sheet: Figure 2D
Figure 2D
	SOD1 +/+								SOD1 Flox/Flox
	Day	38T1			38T1 +4HT				Day	64T1			64T1 +4HT
	1	103.43	99.8285	96.741	99.3139	92.4528	107.719		1	110.617	89.3831	100	94.9785	122.812	98.1349
	2	150.086	151.801	150.429	113.036	149.914	119.039		2	165.997	147.92	141.177	102.439	105.595	101.578
	3	456.947	452.316	379.074	170.154	208.233	228.645		3	383.644	416.069	320.66	111.191	113.343	114.634
	4	1392.97	1284.73	1108.75	505.489	485.42	495.54		4	868.006	862.697	807.604	96.4132	99.2826	91.5352
	5	2720.76	2764.49	2862.26	1026.41	884.906	987.135		5	1432.71	1645.62	1693.54	93.8307	106.169	87.3745
	Day	38T4			38T4 +4HT				Day	64T1A			64T1A +4HT
	1	104.366	100.422	95.2113	109.718	103.944	81.2676		1	99.5876	100.825	99.5876	97.4227	93.7113	96.3402
	2	168.873	173.662	154.225	132.394	123.38	124.225		2	158.196	160.206	129.897	131.598	114.278	106.392
	3	413.944	333.521	409.155	191.127	196.338	203.099		3	284.845	263.041	296.598	129.588	137.01	125.876
	4	1002.11	816.62	727.887	422.676	458.873	367.606		4	618.557	597.68	511.237	119.691	120.773	101.443
	5	1666.48	1675.63	1716.2	1189.72	879.718	628.31		5	954.278	919.02	1036.24	97.4227	109.33	97.1134
	Day	38T5D			38T5D +4HT				Day	64T1B			64T1B +4HT
	1	99.1551	97.3658	103.479	102.137	100.944	91.998		1	104.605	105.668	89.7267	101.569	90.9413	88.9676
	2	154.771	162.525	154.324	137.923	132.107	127.634		2	143.927	166.093	181.731	122.065	126.771	112.044
	3	409.592	467.893	409.742	250.795	256.461	277.336		3	450.455	403.694	333.249	145.901	126.164	138.917
	4	1028.53	968.29	861.68	621.471	573.608	495.626		4	1042.71	910.324	916.852	140.132	141.802	195.698
	5	1611.38	1630.02	1611.38	1017.5	1008.55	1020.63		5	1687.8	1565.74	1475.4	255.213	135.273	280.415
	Day	84-1A			84-1A +4HT				Day	14D			14D +4HT
	1	96	99.1111	104.889	108.148	90.5185	84.8889		1	108.132	95.6601	96.2083	93.6044	92.2339	77.5697
	2	138.518	137.482	137.482	126.519	119.111	112.296		2	177.752	181.179	151.439	107.309	106.761	98.8122
	3	263.259	270.667	265.778	221.333	215.111	235.555		3	356.601	360.439	399.909	121.837	130.47	132.937
	4	517.778	625.778	547.407	498.37	376.741	389.037		4	863.408	705.939	712.928	115.395	109.913	111.695
	5	1039.26	1133.78	1108.44	772.741	869.926	870.37		5	1562.08	1588.94	1660.89	102.924	84.011	87.8483

## Sheet: Figure 3A
Figure 3A

## Sheet: Figure 3D
Figure 3D
		Vector			WT			NES			NLS			NLS-G93A			NLS-C147S
	Control	101	90.9	107.7	85.2	115.9	98.9	96.4	85.7	117.8	108.4	68.7	122.9	85.7	111.4	102.9	67	118.1	114.9
	4OH-Tam	0	0	0	23.9	37.5	34.1	5.4	5.4	0	28.9	18.1	36.1	12.9	34.3	8.6	0	0	0

## Sheet: Figure 4D
Figure 4D

[truncated: 14 more sheets: Figure 5G, Figure 5H, Figure 6C, Figure 6D, Figure 7C, Figure S1B, Figure S1C, Figure S2A, Figure S3A, Figure S3B, Figure S4A-I, Figure S6A, Figure S6B, Figure S10A]
